# Supplementary material for: Time-course transcriptome analysis of human cellular reprogramming from multiple cell types reveals the drastic change occurs between the mid phase and the late phase
Source: BMC Genomics. 2018 Jan 3;19:9. doi: 10.1186/s12864-017-4389-8 (PMC5753469; doi:10.1186/s12864-017-4389-8)
Supplement: Supplementary file 1 — List of microarray sample data which used in this study. (TSV 5 kb) [file 12864_2017_4389_MOESM1_ESM.tsv]

GSM1215621	ESC1 KT001_001
GSM1215622	ESC2 KT001_002
GSM1215623	ESC3 KT001_003
GSM1215624	iPSC1 KT001_004
GSM1215625	iPSC2 KT001_005
GSM1215626	iPSC3 KT001_006
GSM1215627	PrS1 KT001_007
GSM1215628	PrS2 KT001_008
GSM1215629	PrS3 KT001_009
GSM1215630	PrS4 KT001_010
GSM1215631	EN1 KT001_011
GSM1215632	EN2 KT001_012
GSM1215633	EN3 KT001_013
GSM1215634	ME1 KT001_014
GSM1215635	ME2 KT001_015
GSM1215636	ME3 KT001_016
GSM1215637	NE1 KT001_017
GSM1215638	NE2 KT001_018
GSM1215639	NE3 KT001_019
GSM1215640	HDF1 KT001_020
GSM1215641	HDF2 KT001_021
GSM1215642	HDF3 KT001_022
GSM1215643	HDF_OSKM_d3_1 KT001_023
GSM1215644	HDF_OSKM_d3_2 KT001_024
GSM1215645	HDF_OSKM_d3_3 KT001_025
GSM1215646	HDF_OSKM_d7_1 KT001_026
GSM1215647	HDF_OSKM_d7_2 KT001_027
GSM1215648	HDF_OSKM_d7_3 KT001_028
GSM1215649	HDF_OSKM_d11_1 KT001_029
GSM1215650	HDF_OSKM_d11_2 KT001_030
GSM1215651	HDF_OSKM_d11_3 KT001_031
GSM1215652	HDF_OSKM_d15_1 KT001_032
GSM1215653	HDF_OSKM_d15_2 KT001_033
GSM1215654	HDF_OSKM_d15_3 KT001_034
GSM1215655	HDF_OSKM_d20_1 KT001_035
GSM1215656	HDF_OSKM_d20_2 KT001_036
GSM1215657	HDF_OSKM_d20_3 KT001_037
GSM1215658	HDF_OSKM_d28_1 KT001_038
GSM1215659	HDF_OSKM_d28_2 KT001_039
GSM1215660	HDF_OSKM_d28_3 KT001_040
GSM1215661	HDF_OSKM_d35_1 KT001_041
GSM1215662	HDF_OSKM_d35_2 KT001_042
GSM1215663	HDF_OSKM_d35_3 KT001_043
GSM1215664	HDF_OSKM_d42_1 KT001_044
GSM1215665	HDF_OSKM_d42_2 KT001_045
GSM1215666	HDF_OSKM_d42_3 KT001_046
GSM1215667	HDF_OSKM_d49_1 KT001_047
GSM1215668	HDF_OSKM_d49_2 KT001_048
GSM1215669	HDF_OSKM_d49_3 KT001_049
GSM1215670	ASC_1 KT001_050
GSM1215671	ASC_2 KT001_051
GSM1215672	ASC_3 KT001_052
GSM1215673	ASC_OSKM_d3_1 KT001_053
GSM1215674	ASC_OSKM_d3_2 KT001_054
GSM1215675	ASC_OSKM_d3_3 KT001_055
GSM1215676	ASC_OSKM_d7_1 KT001_056
GSM1215677	ASC_OSKM_d7_2 KT001_057
GSM1215678	ASC_OSKM_d7_3 KT001_058
GSM1215679	ASC_OSKM_d11_1 KT001_059
GSM1215680	ASC_OSKM_d11_2 KT001_060
GSM1215681	ASC_OSKM_d11_3 KT001_061
GSM1215682	ASC_OSKM_d20 KT001_062
GSM1215683	ASC_OSKM_d28_1 KT001_063
GSM1215684	ASC_OSKM_d28_2 KT001_064
GSM1215685	ASC_OSKM_d28_3 KT001_065
GSM1215686	HA_1 KT001_066
GSM1215687	HA_2 KT001_067
GSM1215688	HA_3 KT001_068
GSM1215689	HA_OSKM_d3_1 KT001_069
GSM1215690	HA_OSKM_d3_2 KT001_070
GSM1215691	HA_OSKM_d3_3 KT001_071
GSM1215692	HA_OSKM_d7_1 KT001_072
GSM1215693	HA_OSKM_d7_2 KT001_073
GSM1215694	HA_OSKM_d7_3 KT001_074
GSM1215695	HA_OSKM_d7_4 KT001_075
GSM1215696	HA_OSKM_d11_1 KT001_076
GSM1215697	HA_OSKM_d11_2 KT001_077
GSM1215698	HA_OSKM_d11_3 KT001_078
GSM1215699	HA_OSKM_d15_1 KT001_079
GSM1215700	HA_OSKM_d15_2 KT001_080
GSM1215701	HA_OSKM_d15_3 KT001_081
GSM1215702	HA_OSKM_d20_1 KT001_082
GSM1215703	HA_OSKM_d20_2 KT001_083
GSM1215704	HA_OSKM_d20_3 KT001_084
GSM1215705	HA_OSKM_d28_1 KT001_085
GSM1215706	HA_OSKM_d28_2 KT001_086
GSM1215707	HA_OSKM_d28_3 KT001_087
GSM1215708	HA_OSKM_d35_1 KT001_088
GSM1215709	HA_OSKM_d35_2 KT001_089
GSM1215710	HA_OSKM_d35_3 KT001_090
GSM1215711	HA_OSKM_d42_1 KT001_091
GSM1215712	HA_OSKM_d42_2 KT001_092
GSM1215713	HA_OSKM_d42_3 KT001_093
GSM1215714	NHBE_1 KT001_094
GSM1215715	NHBE_2 KT001_095
GSM1215716	NHBE_3 KT001_096
GSM1215717	NHBE_OSKM_d3_1 KT001_097
GSM1215718	NHBE_OSKM_d3_2 KT001_098
GSM1215719	NHBE_OSKM_d3_3 KT001_099
GSM1215720	NHBE_OSKM_d7_1 KT001_100
GSM1215721	NHBE_OSKM_d7_2 KT001_101
GSM1215722	NHBE_OSKM_d7_3 KT001_102
GSM1215723	NHBE_OSKM_d7_4 KT001_103
GSM1215724	NHBE_OSKM_d11_1 KT001_104
GSM1215725	NHBE_OSKM_d11_2 KT001_105
GSM1215726	NHBE_OSKM_d11_3 KT001_106
GSM1215727	NHBE_OSKM_d15_1 KT001_107
GSM1215728	NHBE_OSKM_d15_2 KT001_108
GSM1215729	NHBE_OSKM_d15_3 KT001_109
GSM1215730	NHBE_OSKM_d28_1 KT001_110
GSM1215731	NHBE_OSKM_d28_2 KT001_111
GSM1215732	NHBE_OSKM_d28_3 KT001_112
GSM1215733	PrEC_1 KT001_113
GSM1215734	PrEC_2 KT001_114
GSM1215735	PrEC_3 KT001_115
GSM1215736	PrEC_OSKM_d3_1 KT001_116
GSM1215737	PrEC_OSKM_d3_2 KT001_117
GSM1215738	PrEC_OSKM_d3_3 KT001_118
GSM1215739	PrEC_OSKM_d7_1 KT001_119
GSM1215740	PrEC_OSKM_d7_2 KT001_120
GSM1215741	PrEC_OSKM_d7_3 KT001_121
GSM1215742	PrEC_OSKM_d11_1 KT001_122
GSM1215743	PrEC_OSKM_d11_2 KT001_123
GSM1215744	PrEC_OSKM_d11_3 KT001_124
GSM1215745	PrEC_OSKM_d15_1 KT001_125
GSM1215746	PrEC_OSKM_d15_2 KT001_126
GSM1215747	PrEC_OSKM_d28 KT001_127
GSM1215748	ESC_Mock_1 KT001_128
GSM1215749	ESC_Mock_2 KT001_129
GSM1215750	ESC_Mock_3 KT001_130
GSM1215751	ESC_GLIS1_1 KT001_131
GSM1215752	ESC_GLIS1_2 KT001_132
GSM1215753	ESC_GLIS1_3 KT001_133
GSM1215754	EDM_1 KT001_134
GSM1215755	EDM_2 KT001_135
GSM1215756	EDM_3 KT001_136
GSM1215757	Adrenal gland KT001_137
GSM1215758	Bone marrow KT001_138
GSM1215759	Brain KT001_139
GSM1215760	Colon KT001_140
GSM1215761	Fetal brain KT001_141
GSM1215762	Fetal heart KT001_142
GSM1215763	Fetal kidney KT001_143
GSM1215764	Fetal liver KT001_144
GSM1215765	Fetal spleen KT001_145
GSM1215766	Heart KT001_146
GSM1215767	Kidney KT001_147
GSM1215768	Liver KT001_148
GSM1215769	Lung KT001_149
GSM1215770	Ovary KT001_150
GSM1215771	Pancreas KT001_151
GSM1215772	Placenta KT001_152
GSM1215773	Prostate KT001_153
GSM1215774	Salivary gland KT001_154
GSM1215775	Skeletal muscle KT001_155
GSM1215776	Small intestine KT001_156
GSM1215777	Smooth muscle KT001_157
GSM1215778	Spleen KT001_158
GSM1215779	Stomach KT001_159
GSM1215780	Testis KT001_160
GSM1215781	Thymus KT001_161
GSM1215782	Thyroid KT001_162
GSM1215783	Tonsil KT001_163
GSM1215784	Trachea KT001_164
GSM1215785	Uterus KT001_165
GSM1215786	PBMC KT001_166
GSM1215787	NPC KT001_167
