# Supplementary material for: Time-course transcriptome analysis of human cellular reprogramming from multiple cell types reveals the drastic change occurs between the mid phase and the late phase
Source: BMC Genomics. 2018 Jan 3;19:9. doi: 10.1186/s12864-017-4389-8 (PMC5753469; doi:10.1186/s12864-017-4389-8)
Supplement: Supplementary file 4 — List of gene symbols clustered with five groups in Fig. 3. (TSV 24 kb) [file 12864_2017_4389_MOESM4_ESM.tsv]

cluster1_816genes	cluster2_536genes	cluster3_394genes	cluster4_929genes	cluster5_940genes
ABCA5	A4GALT	AADAT	A1BG	ABCC2
ABCC3	ABCA1	ABCA3	A1BG-AS1	ABHD12B
ABHD14A	ACADSB	ABCC4	AASS	ACAA2
ABHD14B	ACOT11	ABLIM1	AATK	ACER2
ABI3BP	ACOX1	ACSM1	ABCG2	ACP5
ABLIM3	ACSL1	ADAMTS9	ACAN	ACTA1
ACCN2	ADA	AGL	ACAP1	ACVR2B
ACSS1	ADAM15	AGXT2L1	ACOXL	ADCK3
ACYP2	ADCY4	AHSG	ACPP	ADCY1
ADAM9	ADI1	AIRE	ACSL6	ADD2
ADAMTS1	ADORA2B	AK4	ACTN3	ADRB2
ADAMTS10	AGPAT9	ALDH1A1	ADAD2	ADRBK2
ADAMTSL4	AHNAK2	ANGPT1	ADAM22	AFAP1L2
ADC	AKNAD1	ANGPTL4	ADAMTS16	AGSK1
ADCY3	AKR1C1	ANK2	ADAMTS19	AIF1L
ADCY6	AKR1C3	ANKRD6	ADRA2C	AIM1L
ADCY7	ALDH1A2	ANO7	AGBL4	AKAP12
ADM2	ALDH3A1	ANXA3	AGMAT	AKAP7
ADRA1B	ALPK1	ANXA8L2	AIF1	ALOX12
AHNAK	AMFR	APCDD1	AIM2	ALOX5
AHR	ANKH	APOBEC3D	AK5	ALPK3
AJUBA	ANKMY1	AREG	ALDH2	ALPL
AKR1B10	ANKRD65	ARHGAP27	ALDOC	AMIGO3
AKT3	ANO4	ARHGEF3	AMBP	ANK3
ALCAM	ANXA1	ARHGEF4	AMICA1	ANKRD18A
ALDH1L2	ANXA2	ARRDC1	AMN1	ANKRD18B
ALDH3B1	ANXA2P1	ARTN	AMPH	ANKRD19P
AMIGO2	ANXA2P3	ASAP1-IT1	AMT	ANKRD20A8P
ANG	ANXA4	ATAD3C	ANKRD7	ANKRD58
ANGPTL2	APOBEC3C	ATG9B	AOX1	ANO2
ANKRD29	APOL1	ATP12A	AP1S2	ANO9
ANKRD37	APOL2	AUTS2	AP3B2	AP1M2
ANKRD42	APOL4	BLNK	AR	APOC1
ANTXR1	AQP3	BTBD16	ARAP3	APOE
ANTXR2	ARHGAP18	C10orf10	ARG2	ARC
ANXA5	ARHGAP31	C10orf99	ARHGAP33	ARHGAP42
ANXA6	ARID5B	C11orf20	ARHGAP4	ARHGEF16
APBB1IP	ARL15	C17orf109	ARHGAP44	ARHGEF26
APCDD1L	ARL6IP5	C19orf21	ARHGEF19	ARHGEF5
APOL6	ARMC3	C19orf33	ARMC4	ARID3A
APOLD1	ASAP2	C1orf186	ARMCX1	ARID3B
ARHGAP22	ASS1	C1orf195	ARNT2	ART5
ARHGAP24	ASXL3	C6orf106	ARSE	ASRGL1
ARHGAP29	ATP10A	C6orf15	ASAP3	ATAD5
ARHGEF40	ATP10D	C6orf211	ASB2	ATP11A
ARL4D	ATP7A	C8orf31	ASMT	ATP1B2
ARL9	ATP9A	C9orf169	ASMTL	ATP2C2
ARPC1B	AZGP1	CA2	ASPHD1	ATP6V0A4
ARPC4-TTLL3	B7H6	CACNA2D1	ATCAY	ATP8A1
ARSJ	BAZ1A	CALHM3	ATF7IP2	ATXN7L1
ASB10	BCDIN3D	CALML5	ATP1A2	AURKA
ASB18	BCL3	CAMP	ATP2A3	AURKB
ASPH	BCORL1	CAPN5	ATP4A	BAIAP2L1
ATF6B	BHLHE40	CCDC109B	ATP8A2	BARD1
ATP2B4	BMP2	CD177	AXIN2	BCL11A
ATP8B1	BMX	CD70	B3GALT1	BCL11B
ATXN1	BRP44L	CD83	B3GAT1	BCL2L10
AXL	BTG2	CDCP1	B3GNT2	BCL9L
B2M	BTN3A1	CDH16	BAMBI	BEND3
B3GNT9	BTN3A2	CDH2	BBS9	BEX2
B4GALT1	C11orf70	CDKN2AIP	BEGAIN	BIK
BAALC	C12orf75	CDON	BEND4	BLM
BACE1	C13orf15	CDS1	BEND5	BLVRB
BACE2	C14orf149	CEACAM1	BEST2	BMF
BAHCC1	C15orf52	CELSR1	BEX1	BMP4
BCAR3	C17orf82	CFI	BEX5	BMP7
BCL6	C1orf126	CHI3L2	BLVRA	BORA
BDKRB1	C1QTNF6	CHN1	BNC2	BRWD3
BDKRB2	C20orf134	CHPT1	BPTF	BTBD11
BEND6	C3orf25	CHST12	BRSK2	BUB1
BHLHE41	C7orf41	CHST2	BST2	BUB1B
BIVM	C8orf39	CLDN22	BTBD17	C10orf114
BMPR2	C8orf46	CLDN24	C10orf82	C10orf140
BNC1	C8orf48	CLIC5	C11orf84	C10orf35
BST1	C8orf55	CNIH3	C12orf53	C11orf82
C10orf32	C8orf84	CNTN1	C14orf132	C12orf28
C11orf63	C9orf23	COL10A1	C14orf37	C12orf35
C13orf33	C9orf3	COL17A1	C15orf33	C12orf48
C14orf167	C9orf50	COL4A3	C15orf55	C12orf56
C14orf49	CA13	COL4A4	C17orf107	C15orf42
C15orf38	CACNB3	COLEC12	C19orf57	C16orf5
C16orf45	CALCRL	CPT1A	C19orf77	C16orf59
C17orf51	CALHM2	CRIP1	C1orf21	C16orf74
C1orf151-NBL1	CAPN2	CSGALNACT1	C1orf226	C17orf28
C1S	CAPN3	CST1	C1orf54	C17orf53
C20orf194	CAPN8	CST2	C1orf61	C17orf69
C3orf18	CAPRIN2	CTAGE5	C1orf94	C18orf54
C3orf55	CAPS	CXCL14	C1QTNF4	C19orf46
C4orf32	CARD16	CXCR1	C20orf160	C1orf106
C5	CARD17	CYP2J2	C21orf90	C1orf115
C5orf38	CARD6	DEPTOR	C22orf36	C1orf135
C5orf39	CASP4	DIO2	C2CD2	C1orf172
C5orf62	CASP5	DNAJC15	C2orf40	C1orf187
C6orf105	CASP8	DNAJC6	C2orf44	C1orf210
C6orf145	CAST	DNM3	C3orf67	C1orf81
C9orf103	CAT	DOCK9	C3orf72	C20orf103
C9orf150	CBX8	DOK6	C5orf13	C20orf195
C9orf9	CCDC50	DYNC1I1	C6orf124	C20orf54
C9orf95	CCNO	E2F2	C6orf221	C21orf88
CA12	CCPG1	EHF	C9orf129	C2CD4C
CALCOCO2	CD109	ELMOD1	C9orf171	C2orf72
CALD1	CD302	ELOVL4	C9orf24	C4orf21
CAMK1	CD36	EPB41L1	C9orf30-TMEFF1	C6orf126
CAMK2N1	CD55	EPB49	C9orf47	C6orf132
CASP1	CD58	EPPK1	CA11	C7orf29
CAV1	CDH10	EXPH5	CA14	C7orf46
CAV2	CES2	FAM102B	CA4	C8orf42
CAV3	CFLAR	FAM151A	CA8	C9orf135
CBR3	CGREF1	FAM20A	CABLES1	C9orf140
CBX6	CHCHD2	FAM65B	CABP1	C9orf72
CCDC146	CHRNA10	FAM83B	CABP7	CACNA2D2
CCDC149	CKAP4	FBP1	CACNA1A	CACNA2D3
CCDC80	CLDN20	FERMT2	CACNA1B	CACNB2
CCDC85B	CLIC3	FEZ2	CACNA1G	CAD
CCDC92	CLIP1	FGD3	CACNA1H	CALB1
CCDC96	CLIP4	FGFBP1	CACNB4	CAPN12
CCNG2	CLLU1	FLJ45340	CACNG6	CAPN6
CCNL2	CLTB	FLVCR2	CACNG7	CASP10
CCR10	CMYA5	FMO5	CADM1	CBLC
CD44	COBLL1	FOLH1	CADM3	CBX2
CD59	COL5A2	FOXA1	CADPS	CCDC120
CD68	COMMD8	FXYD3	CAMK2N2	CCDC141
CD82	COMT	FXYD4	CAMKK1	CCDC169
CD97	CPEB2	GALNT6	CAMKV	CCDC88C
CD99	CSAD	GATA2	CAP2	CCL28
CD99L2	CST3	GCNT1	CARD10	CCNA2
CDC42EP1	CST5	GDPD1	CARHSP1	CCNB1
CDC42EP2	CTNNA3	GFOD1	CASQ1	CCNB2
CDC42EP3	CUL9	GGT5	CBLN1	CCND2
CDH11	CXCR7	GJB3	CCDC113	CCNE1
CDH13	CYB5R1	GJB4	CCDC117	CCNI2
CDKL1	CYP2U1	GJB5	CCDC136	CD200
CDKN1A	DAAM2	GLUL	CCDC152	CD24
CDKN2A	DAGLA	GOLGA6A	CCDC74B	CD52
CDKN2C	DAPK2	GOLGA8F	CCDC8	CD99P1
CEBPB	DBNL	GPRC5A	CCDC88A	CDC14A
CECR7	DDHD1	GPX2	CCK	CDC20
CEP164	DENND1B	GRAMD1C	CCKBR	CDC25A
CERCAM	DENND4A	GREB1L	CCL26	CDC25C
CFH	DGKA	GREM2	CCNJL	CDC7
CFHR3	DGKH	GSDMC	CD19	CDCA2
CFL2	DHRS7	GSTA2	CD40	CDCA3
CHST3	DIEXF	GSTA3	CD8B	CDCA5
CITED2	DLEC1	GSTA5	CDCA7L	CDH3
CLDN11	DMD	GYPC	CDH15	CDK1
CLEC11A	DNHD1	H19	CDK14	CDK18
CLEC4A	DST	HCK	CDKN1C	CDKN3
CLIP3	DUSP14	HERC2P4	CECR2	CDO1
CLMP	DYNLT3	HES2	CECR6	CDT1
CMPK1	EFNB1	HIGD1A	CELSR3	CELF4
CNP	EMP2	HOXD1	CEP170	CELSR2
CNRIP1	ETHE1	HPGD	CERS1	CENPA
CNTNAP1	EXOC6	HRASLS2	CERS4	CENPF
COL12A1	F3	HS6ST2	CFTR	CENPH
COL16A1	FAM129B	HSPB3	CHD5	CENPK
COL1A1	FAM174A	HYAL1	CHKA	CENPO
COL1A2	FAM27A	IGFBP5	CHP2	CENPV
COL5A1	FBN2	IL18	CHRDL1	CENPW
COL6A1	FBRS	IL6R	CHRFAM7A	CEP44
COL6A2	FBRSL1	INADL	CHRNA3	CGN
COL8A2	FBXO6	INPP5D	CHRNA7	CGNL1
COMMD3	FERMT1	ISPD	CHST4	CHAF1A
COPZ2	FETUB	ITGA6	CHST6	CHD7
CPNE7	FGL2	ITGB4	CHST8	CHDH
CRIP2	FIGF	ITPR2	CIB2	CHEK1
CRNDE	FLJ27352	ITPR3	CILP2	CHEK2
CRTC3	FLJ35946	JPH1	CLCN4	CHML
CRYL1	FLJ41484	JUP	CLEC4G	CHODL
CRYM-AS1	FLJ45248	KANK4	CLEC4GP1	CHRNB1
CSGALNACT2	FLRT2	KCNE1L	CLIP2	CHTF18
CSPG4	FOLR1	KCNJ12	CLYBL	CKB
CSRP1	FOLR3	KCNJ3	CNN1	CKMT1A
CTBS	FOSL2	KIAA1522	CNN2	CKS2
CTF1	FOXC1	KIF21A	CNTN2	CLDN10
CTHRC1	FOXE1	KLF5	COBL	CLDN3
CTIF	FOXK1	KLRB1	COCH	CLDN6
CTSB	FOXP1	KRT16P2	COL14A1	CLEC4D
CTSO	FOXP2	KRT6A	COL18A1	CLMN
CUEDC1	FRMD3	KRT6C	COL20A1	CLU
CXorf40B	FUK	KSR1	COL5A3	CMTM4
CYB5R3	GALNT10	LAMA4	COLEC11	CNKSR1
CYBRD1	GALNT5	LAMB3	COPG2IT1	CNTNAP2
CYHR1	GATA6	LAMC2	COTL1	CNTNAP3
CYP1B1	GCH1	LEPR	CPT1C	CNTNAP3B
DAB2	GCNT3	LGALS7	CPXM1	COL2A1
DCBLD1	GLRX2	LGALSL	CPZ	COL9A3
DCBLD2	GOLGA8A	LIM2	CR1L	CORO2A
DCN	GPBAR1	LINC00246A	CR2	CPLX1
DDR2	GPER	LIPE	CRABP1	CPVL
DDX60	GPR1	LIPH	CRLF1	CRB3
DDX60L	GRK5	LMCD1	CRYGD	CRIP3
DENND2C	GSN	LOC100128881	CSH1	CRMP1
DFNA5	GSTA4	LOC100131096	CSH2	CRYBB1
DHX58	H2AFY	LOC100132731	CSHL1	CRYM
DKFZP586K1520	HCP5	LOC100505933	CSMD2	CSRP2
DKK1	HELQ	LOC100506253	CT47A11	CTH
DKK3	HERC2P2	LOC254057	CTGF	CTSF
DNASE2	HHAT	LOC283089	CTPS2	CTSH
DPP7	HIST1H2AC	LOC286063	CTTNBP2	CTSL2
DSEL	HIST2H2AA4	LOC440335	CUX2	CXADR
DUSP18	HIST2H2BE	LOC643923	CXCL12	CXCR4
DUSP5P	HIST2H2BF	LOC645261	CYP2F1	CXXC4
DYNLRB2	HLA-A	LOC645431	DACH2	CYFIP2
DYRK3	HLA-B	LOC728978	DACT1	CYP26A1
ECE1	HLA-C	LOC730101	DBN1	CYP2S1
ECM1	HLA-E	LOC730102	DBNDD1	CYP4X1
EDEM1	HLA-F	LOC79015	DCHS1	DACT2
EFEMP1	HLA-G	LONRF2	DCP2	DCLK1
EFEMP2	HLA-J	LPCAT4	DCX	DDR1
EGFR	HOXA9	LRCH1	DDX25	DEPDC1B
EGLN1	HPSE	LRP4	DDX43	DHFR
EHD2	HSBP1L1	LRRC2	DENND5B	DIAPH3
ELF4	HSPA4L	LRRC32	DHDH	DLG3
ELK3	HTR7	LRRC8B	DHRS12	DLGAP5
ELL2	HYMAI	LUZP2	DIRAS1	DLL1
EMILIN2	IAPP	LY6G6C	DLEU7	DLL3
EMP1	ICAM2	LYPD2	DLG2	DMKN
EMP3	IDH3A	LYPD3	DLGAP1	DNAH11
ENDOD1	IFI16	MAP1B	DLGAP3	DNAJA4
ENDOV	IFI27	MAPRE2	DLK1	DNMT3L
ENOX1	IFI6	MDFI	DLX4	DPPA4
EPAS1	IGFL2	METTL7A	DMRTB1	DPYSL3
EPS8	IL13RA1	MFAP3L	DNA2	DPYSL5
ERMAP	IL19	MGST2	DNAJB5	DSC2
ERO1L	INPP1	MIA	DND1	DSCC1
FAHD1	IQCE	MMP10	DNMT3B	DSG2
FAIM2	ITGB8	MMP12	DOK5	DTL
FAM114A1	JUN	MPZL3	DPF1	DYSF
FAM115C	KBTBD3	MSLN	DPP10	E2F5
FAM129A	KCNK1	MST1R	DPPA2	E2F8
FAM132B	KCNK2	MT1X	DPPA3	ECEL1P2
FAM160B2	KCTD1	MTUS1	DPPA5	ECT2
FAM165B	KCTD4	MUM1L1	DUSP13	EDIL3
FAM198B	KDM1B	MX1	DUSP26	EFCAB10
FAM20C	KIAA0485	MXRA8	DYDC2	EFHD1
FAM43A	KIAA1217	MYH7B	ECEL1	EGFEM1P
FAM50B	KIAA1324	MYO5B	ECHDC3	EGLN3
FAM55C	KIF9	NACC2	EDA	EIF4E3
FAP	KIFAP3	NANOS1	EGFL6	ELMO3
FAS	KLF2	NEIL1	EGFL7	ELOVL7
FBLN2	KLF3	NFKBIA	EHMT2	EMID1
FBLN5	KLF4	NGEF	ELAVL2	ENHO
FBXL17	KLF9	NINJ2	EMD	ENTPD2
FBXL2	KREMEN1	NKAPP1	EML1	EPB41L4A
FBXO32	LGALS3	NKG7	ENO2	EPCAM
FBXO4	LGALS9	NOG	EPHB2	EPHA1
FCRLB	LGALS9C	NOS3	EPHX3	EPHB6
FGF1	LINC00482	NPSR1	EPO	EPS8L1
FHL2	LMO7	NTRK2	ERBB2	EPS8L2
FHOD3	LOC100128822	ODZ1	ERC2	ERBB3
FIBIN	LOC100129515	OLAH	ERP29	ERMP1
FJX1	LOC100130298	OLFML3	ETNK2	ESCO2
FKBP11	LOC100130691	OLIG3	ETV1	ESPL1
FKBP7	LOC100131262	PAK7	ETV5	ESPN
FKBP9	LOC100131434	PALM	EXT1	ESRG
FLT3LG	LOC100131541	PCMTD2	FADS2	ETS2
FMOD	LOC100134937	PDCL3	FAM113B	ETV4
FOSL1	LOC100233156	PDE8B	FAM117A	EVPLL
FOXD1	LOC100506123	PDZK1	FAM124B	EZR
FOXL1	LOC283050	PDZRN3	FAM131B	F11R
FOXL2	LOC284244	PI16	FAM150B	F12
FOXQ1	LOC286071	PI4KAP2	FAM155B	F2RL1
FRMD6	LOC344887	PIK3R3	FAM161A	FA2H
FSTL1	LOC388242	PLAC8	FAM189A1	FAAH2
FSTL3	LOC389834	PLCL2	FAM189A2	FABP7
FTHL17	LOC440028	PLXND1	FAM195B	FAM105A
FXR2	LOC440900	POTED	FAM198A	FAM110A
FYN	LOC648149	POTEM	FAM19A4	FAM110C
FZD1	LOC653075	PP12613	FAM59B	FAM124A
FZD2	LOC728061	PPP1R13B	FAM65C	FAM136A
GADD45A	LOC729013	PRB1	FAM74A1	FAM169A
GALNT2	LOX	PRB2	FAM7A1	FAM174B
GAS6	LPCAT3	PRB3	FBLL1	FAM181B
GBA	LPGAT1	PRB4	FBLN1	FAM184A
GBAP1	LPIN1	PRSS35	FBN3	FAM201A
GBE1	LRIG3	psiTPTE22	FBXL16	FAM3B
GBP2	LRRC8C	PTK2B	FBXO2	FAM40B
GBP3	LYST	PTP4A3	FBXO36	FAM46B
GDNF	MAN2A2	PTPRR	FCHO1	FAM49A
GHR	MAP2	PTPRU	FGD1	FAM54A
GJB2	MAP3K5	PVRL1	FGF11	FAM60A
GJC2	MBL1P	PVRL4	FGF19	FAM64A
GLCE	MBNL2	QRFPR	FGF2	FAM69B
GLIPR2	MCC	RAB3B	FGF4	FAM71F1
GLRX	MCPH1	RADIL	FGFR2	FAM72D
GLS	ME1	RARRES3	FHDC1	FAM78B
GLT25D1	MECOM	RCBTB1	FKBP5	FAM83D
GLT8D2	MED15	RCL1	FLJ22184	FAM83E
GLTP	MEF2C	REEP1	FLJ30901	FAM83F
GLYAT	MEGF9	REEP6	FLJ39095	FAM83G
GNG12	MEIG1	REPS2	FLNC	FAM83H
GNPDA2	MEIS2	RGL1	FLT1	FAM84B
GPC1	MET	RHOB	FMNL3	FANCD2
GPC6	MFAP5	RHOU	FOXD3	FANCI
GPR124	MFSD2A	RINL	FOXH1	FASTKD1
GPR155	MGC72080	RIPK4	FOXJ1	FBXO41
GPR68	MGLL	RMRP	FRZB	FBXO5
GPSM1	MICALL2	RN5-8S1	FTL	FCGBP
GPX8	MLC1	RN7SL1	FXYD6	FEN1
GRAMD3	MLLT3	RNASE1	FXYD7	FGD4
GREM1	MLLT6	RNASET2	FZD3	FGD5
GRIA3	MT1A	RNF123	FZD8	FGF12
GRN	MT1B	RPL13P5	GABBR1	FGF13
GSTM1	MT1E	RSPH1	GABRB3	FGFR1
GSTM2	MT1L	S100A14	GAL3ST1	FGFR3
GSTM3	MT1M	S100A4	GALNTL1	FIGN
GTF2IRD2	MT2A	SCARA5	GATA5	FIGNL2
GXYLT2	MTMR11	SCARNA5	GCA	FLJ11710
HCFC2	MXD4	SCGB2A1	GCNT2	FLJ45482
HDAC11	MYO10	SCML4	GDAP1L1	FLVCR1
HECTD2	MYOF	SCUBE2	GDF1	FLVCR1-AS1
HFE	N4BP2L2	SEMA3E	GJA1	FNBP1L
HGSNAT	NAP1L5	SERPINB5	GJC1	FOXM1
HIVEP2	NBEAL1	SERTAD4	GJC3	FOXN3
HMOX1	NBPF11	SFN	GJD3	FRAS1
HOMER3	NBPF15	SGK1	GLB1L3	FRAT2
HOXC4	NCEH1	SH3D21	GLI1	FREM2
HS3ST3A1	NCF2	SLC12A3	GLI2	FUT1
HSD17B2	NCOA6	SLC12A6	GLT1D1	FZD5
HSPA12A	NEAT1	SLC14A2	GNA14	FZD7
HSPG2	NEDD4	SLC16A2	GNAS-AS1	GADD45G
HTR2B	NEK10	SLC17A5	GNB4	GAL
HTRA1	NEK7	SLC22A2	GNG7	GALNT12
IDUA	NFIA	SLC27A2	GPC2	GALNT3
IER5L	NFKB1	SLC2A5	GPC3	GALNT8
IFFO1	NID2	SLC39A4	GPM6B	GAS2L3
IFI27L1	NIN	SLC44A3	GPR143	GATA3
IFI27L2	NIPA1	SLC4A11	GPR161	GATS
IFI44	NIPAL3	SLC6A10P	GPR171	GCHFR
IFIH1	NKAIN2	SLC6A8	GPR176	GCLC
IFIT1	NLRC5	SLITRK5	GPR19	GDF3
IFIT2	NNT	SMPD3	GPR64	GDPD2
IFIT3	NOL3	SNORD17	GPRC5C	GFPT2
IFIT5	NOSTRIN	SORBS2	GRAMD1A	GINS1
IFITM10	NOTCH2NL	SORD	GREB1	GINS2
IFNAR1	NPR3	SOST	GRIN2D	GINS4
IGFBP3	NR2F1	SP5	GRM4	GJB7
IGFBP4	NRBP2	SP9	GSC	GLDC
IGFBP6	NRCAM	SPIN4	GSG1	GLS2
IGFBP7	NRG1	SPRR2A	GTSF1	GMNN
IGIP	NRP2	SPRR2C	GULP1	GNAO1
IL10RB	NTN4	SPRR2D	GYLTL1B	GNAZ
IL11	NUDT18	SPRR2E	H2BFM	GNG4
IL12A	NUDT19	SPRR2F	HAAO	GPC4
IL13RA2	NUPR1	ST6GALNAC1	HAPLN4	GPR160
IL15RA	OGFRL1	ST6GALNAC2	HAS2	GPR37L1
IL17D	OR7E37P	STON2	HCN4	GPR98
IL1R1	OR8B8	SUSD2	HECW2	GPRC5B
IL1RAP	OSBPL3	SYNGR2	HEPH	GPX3
IL6ST	OSCP1	SYTL1	HES3	GRB14
INHBA	OTUD1	TACSTD2	HESX1	GRB7
INSIG1	OXSM	TBC1D8	HEY2	GRHL2
IRX3	PACS2	TCN2	HEYL	GRPR
IRX5	PALLD	TGM1	HHIPL1	GSG2
ISG15	PALMD	THEMIS	HHLA1	GSTO2
ISLR	PAPD5	TLE4	HIF3A	GTSE1
ITGA1	PAPLN	TLR8-AS1	HIP1	HAND1
ITGA10	PARP9	TM7SF3	HLA-DMA	HAS3
ITGA3	PARVB	TMC1	HLA-DOA	HBA2
ITGA5	PDE4D	TMEM150C	HLA-DPB1	HELB
ITGAV	PDE4DIP	TMEM155	HLA-DPB2	HELLS
ITPR1	PFN1P2	TMEM171	HLA-DRB5	HENMT1
ITPRIP	PHF20L1	TMEM45B	HMGA1	HERC5
ITPRIPL2	PHKA1	TMEM51	HMGA2	HES6
JAK1	PHLDA1	TNFRSF25	HMHA1	HIC2
JAK2	PHLDB3	TNFSF9	HS3ST4	HIST1H1A
JOSD2	PID1	TNNC1	HS6ST3	HIST1H1D
JUNB	PIK3AP1	TNNT3	HSD17B4	HIST1H2AB
KATNAL1	PIR	TNS4	HTR1D	HIST1H2AI
KCNMA1	PLA2G4A	TOX2	HTR2C	HIST1H2BE
KCNN4	PLAGL1	TPD52L1	HVCN1	HIST1H2BF
KCNQ5	PLCD1	TPRXL	HYI	HIST1H2BI
KCTD11	PLCE1	TPTE2P6	IDH2	HIST1H2BJ
KCTD12	PLD1	TRIB2	IGFBPL1	HIST1H2BM
KCTD18	PLD6	TRIM29	IGLON5	HIST1H2BO
KIAA0247	PLEKHG1	TRIM54	IGSF1	HIST1H3J
KIAA1199	PLEKHM1	TSPAN11	IGSF21	HIST1H4A
KIAA1609	PLK2	TSPAN15	IL27RA	HIST1H4F
KIAA1644	PLSCR1	TSPAN18	ILK	HIST2H4B
KIAA1715	PLSCR4	TUBB3	INPP5F	HIST3H2BB
KIRREL3	POLH	TUBB4A	IQSEC2	HJURP
KITLG	PON2	TWIST1	IRS1	HLA-DQB1
KLF12	POU6F1	UCP1	IRX1	HMGB3
KLHL22	PPAPDC1A	UPP1	ITGA7	HMGB3P1
KLHL29	PPARG	VWA1	ITGB1BP3	HMGN5
KLHL5	PPFIBP1	VWF	ITPRIPL1	HOOK1
KLLN	PRDM1	WNT3	IZUMO2	HPDL
KRCC1	PRKCE	XLOC_001537	JAK3	HRK
KRTAP3-2	PRNP	XLOC_014327	JARID2	HS3ST5
LAMB2	PRR15	YIF1B	JAZF1	HSPA2
LARP6	PRR24	YPEL2	JPH3	HSPA8
LAYN	PRR7	ZBTB10	JPH4	HSPD1
LEPREL2	PRSS12	ZCCHC11	KANK2	IFITM1
LGALS1	PRSS2	ZDBF2	KCNE3	IFITM4P
LGALS8	PRSS3		KCNH6	IGDCC3
LHFP	PSORS1C1		KCNK17	IGF2BP1
LIMA1	PSTPIP2		KCNK5	IGF2BP3
LIMS2	PTGFRN		KCNN2	IL17RD
LINC00478	PTGS1		KCNQ1	IMPA2
LIX1L	PTHLH		KCNS3	INSM1
LMNA	PTPRB		KCTD14	IPW
LNPEP	PVR		KDM2B	IQCA1
LOC100129034	PWWP2B		KDR	IRF6
LOC100129550	PYGB		KHDC1	IRX4
LOC100129781	PYGL		KIAA1661	ISYNA1
LOC100130000	PYROXD1		KIF21B	ITLN2
LOC100130776	PYROXD2		KIF3C	ITM2A
LOC100132167	RAB40B		KIF5C	ITM2C
LOC100132891	RAI1		KIRREL2	JAKMIP2
LOC100288615	RASL11A		KISS1R	JMY
LOC100289341	RELL1		KIT	KANK3
LOC100292409	RFK		KLHL23	KCND2
LOC100505806	RGS2		KLKB1	KCNG3
LOC100506191	RGS20		LAG3	KCNH2
LOC100506713	RNF103		LCK	KCNK12
LOC152225	RNF145		LCN15	KCNMB4
LOC283352	RNF207		LCTL	KCNV1
LOC285141	RNF217		LDHD	KDM1A
LOC338620	RRAD		LDLRAD2	KIAA0101
LOC375190	RUNX1		LHFPL1	KIAA1244
LOC387647	S100A11		LHFPL4	KIAA1257
LOC388692	S100A13		LHX4	KIAA1274
LOC400743	S100A16		LIN28A	KIAA1467
LOC401431	S100A3		LINC00112	KIF11
LOC644192	SAMD4A		LINC00189	KIF14
LOC645166	SAMD5		LINC00240	KIF15
LOC653160	SCARNA17		LINC00263	KIF1A
LOC728431	SCN9A		LITAF	KIF20A
LOXL1	SDPR		LMF1	KIF20B
LOXL2	SDSL		LOC100126447	KIF22
LPCAT2	SERPINB1		LOC100126448	KIF26A
LPPR2	SERPINB6		LOC100127983	KIF2C
LPXN	SETBP1		LOC100128242	KIF4A
LRP1	SGMS2		LOC100128292	KIF5A
LRP10	SH3TC1		LOC100128402	KLC3
LRP11	SIAE		LOC100129662	KLHDC8A
LRRC17	SIX2		LOC100130232	KLHDC9
LRRC23	SKAP2		LOC100130876	KLK1
LRRC24	SLC16A4		LOC100131366	KLK5
LRRC8E	SLC25A34		LOC100131726	KLK7
LRRFIP1	SLC25A44		LOC100288911	KLK8
LRRK1	SLC30A4		LOC100505695	KLRG2
LSP1	SLC46A1		LOC100507421	KNTC1
LSS	SLC48A1		LOC147646	KPNA2
LTBP1	SLC5A12		LOC153469	KREMEN2
LTBP3	SMAP2		LOC157627	KRT18
LTBR	SMPD1		LOC285401	KRT18P55
LYSMD2	SMPDL3A		LOC286059	KRT8
MAGED1	SNORA12		LOC339862	KRT8P12
MAMLD1	SOAT1		LOC387720	KRTAP6-3
MAN1A1	SPATA18		LOC389023	KRTCAP3
MAN2B2	SPDYE5		LOC439949	L1TD1
MAP3K6	SPEF2		LOC440173	LAD1
MAP6	SPINK1		LOC440905	LAMC3
MAP7D1	SPTLC2		LOC441461	LAPTM4B
MAPK11	SPTLC3		LOC441495	LARGE
MARVELD1	SQRDL		LOC643623	LCP1
MAST4	SRMS		LOC644919	LECT1
MBNL1	SRSF8		LOC728392	LEFTY1
MBOAT2	SSH2		LOC728743	LEFTY2
MDGA1	ST3GAL1		LOC729175	LEPREL1
ME3	STAT2		LOC729860	LGALS12
MESP1	STAT4		LOC84989	LHX6
METTL21B	STK10		LOXL3	LIN28B
MFAP4	SULT1A2		LPAR2	LINC00087
MFSD1	SYBU		LPAR3	LINC00340
MGC16121	SYCP2		LPAR4	LINGO1
MICA	SYNE1		LPL	LINGO2
MICALL1	SYTL4		LPPR3	LMNB1
MID2	TANC1		LRAT	LMO2
MIR100HG	TAOK3		LRCH2	LMTK3
MIR31HG	TBC1D14		LRFN5	LNX1
MIRLET7BHG	TBC1D9		LRRC3	LOC100129148
MLPH	TBX2		LRRC6	LOC100129269
MMP1	TCEA3		LRRN1	LOC100129846
MMP14	TCTA		LRRTM4	LOC100130428
MMP2	TET2		MAD2L2	LOC100130899
MOB3A	TG		MADCAM1	LOC100130930
MOCOS	TICAM1		MAGED4B	LOC100133161
MOK	TLR4		MAGEL2	LOC100188947
MORC4	TMBIM1		MAGI1	LOC100240735
MPP3	TMED6		MAGI2	LOC100506310
MR1	TMEM105		MAN1C1	LOC147804
MRC2	TMEM109		MANEAL	LOC283454
MSN	TMEM117		MAST1	LOC286467
MTSS1L	TMEM14A		MAT1A	LOC339988
MVP	TMEM175		MATK	LOC388630
MXD1	TNFRSF10A		MB21D1	LOC389634
MXRA5	TNFRSF10C		MB21D2	LOC440132
MXRA7	TNFRSF14		MCAM	LOC441268
MYADM	TNFRSF18		MDGA2	LOC441666
MYLK	TOM1L2		MDN1	LOC497257
MYO1B	TP53TG1		MED12L	LOC641746
MYO1D	TRADD		MEG3	LOC643401
NAB2	TRAM2		MEG8	LOC645586
NANOS3	TREX1		MEST	LOC729732
NCS1	TRIM22		MFAP2	LRIG1
NDRG1	TRIM38		MFNG	LRP8
NDST1	TRIM7		MGAT5B	LRRC3B
NEK6	TRIM9		MICB	LRRC61
NEXN	TRPS1		MLXIPL	LRRC69
NFIC	TSHZ1		MMD	MAD2L1
NID1	TTC18		MME	MAL2
NIPAL2	TTC28		MMP23B	MAP2K6
NLRP1	TTLL11		MMP25	MAP3K9
NNMT	TXNRD2		MOCS1	MAP7
NPAS2	UACA		MOG	MAPK4
NPR2	UBASH3B		MPP1	MARC1
NR2F2	ULBP1		MPP2	MARCKSL1
NR3C1	ULBP2		MRAP2	MARVELD2
NRP1	USP3		MRGPRF	MARVELD3
NT5E	UTRN		MRVI1	MBD2
NTF3	VILL		MSH6	MCF2L
NTNG1	VIT		MTMR7	MCF2L-AS1
NUCB2	VPS37B		MYH11	MCM10
OAF	WDFY4		MYH2	MCM2
OAS3	XLOC_002746		MYL9	MCM3
OASL	XLOC_003204		MYO3A	MCM4
OBFC2A	XLOC_012197		MYOZ3	MCM5
ODZ2	XLOC_012568		NAALAD2	MCM6
OPTN	XLOC_014394		NAALADL1	MDK
OSBPL5	XPA		NAP1L3	MERTK
OSMR	YAF2		NAP1L6	METTL21A
OTUD4	ZADH2		NES	MGAT3
P4HA1	ZBTB20		NEURL1B	MIAT
P4HA2	ZFHX3		NFAM1	MIR205HG
PAG1	ZFHX4		NFASC	MIS18A
PAMR1	ZFYVE28		NFE2	MKNK2
PAPSS2	ZMAT3		NINL	MLF1IP
PAQR7	ZNF276		NKAIN1	MMP24
PARP10	ZNF343		NKAIN4	MND1
PARVA	ZNF436		NKX6-2	MOB3B
PCBP4	ZNF516		NLGN1	MPP7
PCDH18	ZNF524		NLGN2	MPPED2
PCGF5	ZNF584		NLGN4X	MRS2
PCOLCE	ZSWIM6		NMI	MSH2
PDGFC			NNAT	MT1F
PDGFRA			NOS2	MT1G
PDGFRB			NOV	MT1H
PDLIM2			NOVA2	MTA3
PDLIM4			NPAS1	MTF2
PDLIM7			NPTX2	MTL5
PEA15			NPY	MTMR8
PEAR1			NQO1	MTSS1
PFN4			NR6A1	MYB
PGCP			NRG3	MYBL2
PHC2			NRK	MYBPC2
PHLDB1			NRL	MYC
PIGZ			NRN1L	MYCN
PIK3R1			NRXN2	MYEF2
PITX1			NSUN7	MYL7
PKD1			NT5M	MYLIP
PLAC9			NUDT10	MYLPF
PLAUR			NXN	MYO5C
PLCD4			NXPH2	MYO7A
PLEC			OAZ2	MYT1
PLXDC1			OBSCN	N4BP2
PLXNA3			OBSL1	NAGS
PLXNB3			OLFM1	NANOG
PMEPA1			OOEP	NASP
PML			OTUD7A	NAT8L
PMP22			PABPC1L2B	NCAPG2
PODNL1			PACSIN1	NEFH
POLR3GL			PAIP2B	NEFL
POPDC3			PAK1	NELL2
PPARA			PALM3	NET1
PPP1R18			PAQR9	NFE2L3
PPP1R3C			PAR-SN	NIPAL1
PPP1R3G			PAR5	NKD2
PPP1R9B			PASK	NLRP12
PPP2R5B			PCDH1	NLRP2
PPP3CC			PCDH11X	NLRP7
PRDM12			PCDH11Y	NMNAT2
PRDM8			PCDHA11	NMNAT3
PRICKLE2			PCDHA12	NMU
PRKCA			PCDHA3	NMUR1
PRR5L			PCDHB11	NODAL
PRSS23			PCDHB15	NOTCH3
PRSS53			PCDHB2	NPNT
PSG3			PCDHB4	NPY1R
PSG5			PCDHB5	NR5A2
PSG8			PDCL2	NRXN1
PTGER4			PDE4A	NTF4
PTGS2			PDE4B	NTS
PTPN18			PDE5A	NUDT14
PTPRE			PDE6G	NUDT15
PTPRM			PDE9A	NUF2
PTRF			PDGFA	NUP107
PXK			PDPR	NUP210
PXMP4			PDZD2	NUSAP1
PYGO1			PDZD4	OBFC1
RAB11FIP5			PECR	OCLN
RAB22A			PFN3	OGDHL
RAB32			PGBD1	OIP5
RAB7B			PGBD5	OIP5-AS1
RAC2			PGM2L1	OPLAH
RAET1E			PHACTR1	OR1D2
RAP1GDS1			PHC1	ORC1
RARG			PHF15	ORC6
RASSF5			PHF17	OSBPL1A
RBCK1			PHF21B	OTX2
RBM43			PHGDH	OVOL1
RCAN1			PHOSPHO2-KLHL23	OVOL2
RECK			PHTF1	PAIP1
RFTN1			PHYHD1	PAK6
RFX2			PIK3CD	PARD6A
RGAG4			PIM1	PARM1
RGS3			PIM2	PARP1
RHBDL2			PJA1	PARP8
RHOBTB2			PKD2	PBX1
RHOBTB3			PKD2L1	PBX4
RIN1			PKDCC	PCDH8
RIN2			PKIB	PCSK5
RIN3			PKN1	PCSK9
RNASEL			PLAU	PCYT1B
RNH1			PLCXD1	PDCD2L
ROBO3			PLEKHO1	PDE2A
ROM1			PLIN2	PDE3B
RPL23AP53			PLIN5	PDE6B
RPS23			PLK5	PDIA2
RRAS			PLP1	PDLIM3
RSPH3			PMEL	PDPN
RUNX2			PNMA6C	PEG10
RUSC2			PNMAL1	PELI2
RWDD2B			POLI	PFAS
S100A2			PPAP2B	PGAM2
S100A6			PPFIA3	PGM5P2
SAMD9			PPM1H	PIF1
SCARF2			PPM1L	PIP5K1B
SCD5			PPM1N	PKMYT1
SCML1			PPP1R17	PKN3
SCPEP1			PPP1R1A	PKP2
SDC4			PPP1R1C	PKP3
SDCCAG8			PPP2R3A	PLA2G10
SEC14L2			PPP4R4	PLA2G16
SEL1L			PRDM14	PLA2G7
SELM			PRDM5	PLBD1
SEMA3C			PREX1	PLCH1
SEMA4F			PRKCB	PLEKHA7
SEMA5A			PRKCQ	PLEKHG4B
SERPINB8			PRMT1	PLEKHH3
SERPINE1			PROCA1	PLK1
SERPINE2			ProSAPiP1	PLK4
SERTAD2			PRPS1	PLXDC2
SETD7			PRR19	PLXNB1
SFXN3			PRR23B	PNMT
SGCB			PRRT2	POLD1
SH3BGRL3			PRSS21	POLE2
SH3PXD2A			PRSS45	POLR3G
SIL1			PSIP1	PON3
SIRPA			PTBP2	POU5F1
SIRPG			PTCH1	PPAP2C
SIRT2			PTCHD1	PPAT
SIX1			PTGER3	PPL
SLC16A3			PTPLA	PPM1E
SLC22A15			PTPRS	PPM1J
SLC23A3			PTPRZ1	PPP1R13L
SLC26A2			PTTG1	PPP1R14A
SLC27A1			PTTG2	PPP1R3B
SLC2A4RG			PTTG3P	PPP1R9A
SLC31A2			PWWP2A	PPP2R2B
SLC35B2			PXDN	PREX2
SLC35D1			PYCR1	PRIM1
SLC37A2			QPCT	PRINS
SLC6A9			RAB11FIP4	PRKAR1B
SLC7A14			RAB17	PRKAR2B
SLC8A1			RAB19	PRKCZ
SLFN11			RAB34	PRKX
SLIT2			RAB37	PRKXP1
SMAD3			RAB39	PRODH
SMAD9			RAB3IL1	PROK2
SMARCD3			RAB6B	PRORSD1P
SNAI2			RAB8B	PROX2
SNPH			RAC3	PRPH
SNTB2			RAG1	PRR5-ARHGAP8
SP110			RAI2	PRRG4
SPARC			RARRES2	PRSS16
SPIRE1			RASA3	PSRC1
SPOCK1			RASAL3	PTAFR
SPON2			RASL11B	PTPRD
SPRYD3			RASL12	QPRT
SPSB1			RBFOX3	RAB15
SPTBN1			RBM46	RAB25
SQSTM1			RBMXL2	RAB26
SRPX			RBP7	RAB38
SRPX2			RBPMS	RAB39B
SRXN1			RCAN2	RABGAP1L
SSFA2			RCBTB2	RAD51AP1
SSH1			RCOR2	RAD54L
SSPN			REEP2	RALGPS1
ST3GAL3			RET	RASAL1
STARD4			RFESD	RASD1
STARD5			RGMA	RASGEF1A
STAT1			RGN	RASGRP2
STIM1			RGS14	RASL10A
STK17B			RGS17	RBM38
STOML1			RGS5	RBP1
STX1A			RGS7BP	RBPMS2
STX2			RHBDL3	RDM1
SULF1			RHEBL1	REC8
SUN2			RIC3	RECQL4
SYNC			RIMS4	RFC2
SYNPO			RIT2	RFC3
TANC2			RMI2	RGS16
TAP1			RMST	RHPN1
TAP2			RNF122	RHPN2
TBC1D10A			RNF130	RIMKLA
TBC1D19			RNF175	RND2
TBC1D2			RNF182	RNF125
TBX15			ROR2	RNF43
TCEAL5			RPRM	RNFT2
TCEAL6			RSPO4	ROR1
TERF2			RUNX3	RPRML
TGFB1			S1PR2	RPS26
TGFB1I1			S1PR3	RPS6KA1
TGFB2			SALL2	RPS6KL1
TGFB3			SBK1	RTN4R
TGFBI			SCN4B	RTP1
TGFBR2			SCN5A	RYR1
TGFBR3			SCT	RYR2
THAP2			SEC14L4	SALL4
THBD			SEC22C	SCAMP5
THBS1			SELV	SCGB3A2
THBS2			SEMA4C	SCML2
THRA			SEMA6B	SCN3B
THRB			SEMG1	SDR42E1
TIGD6			SEPHS1	SEMA3F
TIMP1			SEPT3	SEMA4B
TIMP2			SERPINH1	SEMA5B
TIMP3			SEZ6L2	SEMA6A
TIPARP			SFMBT1	SERINC2
TK2			SFRP2	SERPINB4
TLR3			SH2B3	SERPINB9
TMED9			SHD	SFMBT2
TMEM173			SHF	SFXN2
TMEM187			SHISA2	SH2D3A
TMEM200A			SHISA9	SH3BGRL2
TMEM217			SIPA1	SH3YL1
TMEM22			SIRT1	SHCBP1
TMEM80			SLC12A1	SHISA3
TMEM8B			SLC13A3	SHPK
TMX4			SLC15A3	SHROOM2
TNC			SLC18A2	SIPA1L1
TNFRSF10D			SLC1A1	SKA1
TNFRSF12A			SLC1A5	SKA3
TNRC18			SLC1A6	SKIL
TNS1			SLC24A3	SLAIN1
TOLLIP			SLC25A21	SLC12A7
TPBG			SLC25A27	SLC15A1
TPM2			SLC25A45	SLC16A10
TRIB3			SLC27A6	SLC16A9
TRIM34			SLC29A1	SLC19A3
TRIM4			SLC29A4	SLC25A29
TRIOBP			SLC2A4	SLC27A3
TSC22D3			SLC30A3	SLC29A2
TSHZ3			SLC43A1	SLC2A14
TSPAN10			SLC45A3	SLC2A3
TSPAN4			SLC4A3	SLC35F3
TSPAN5			SLC7A3	SLC39A10
TSPO			SLC7A8	SLC39A8
TTC3			SLC8A2	SLC44A2
TTLL1			SLC9A5	SLC4A8
TWIST2			SLITRK4	SLC6A6
TWSG1			SMARCA1	SLC7A2
TXNDC17			SMO	SLC7A7
UAP1			SMPDL3B	SLCO4C1
UFSP1			SMTN	SLIRP
ULK2			SMTNL2	SNAR-A3
USP40			SNAI3	SNCAIP
VAMP5			SNRPN	SNHG13
VASN			SNURF	SNN
VDR			SOCS1	SNORD116-19
VEGFC			SOD3	SNTG2
VIM			SORBS1	SOHLH2
VKORC1			SORCS3	SOX13
VSTM2L			SOX10	SOX15
WDR31			SOX2	SOX2-OT
WDR66			SOX3	SOX21
WHAMMP3			SOX8	SOX4
WIPI1			SP4	SPAG5
WISP2			SPATA24	SPATA13
WNT5B			SPATA6	SPC24
WTIP			SPEF1	SPC25
XAF1			SPEG	SPINT2
XLOC_000787			SPIB	SPOCK2
XLOC_001148			SPINK2	SPP1
XLOC_001826			SRCRB4D	SPRY4
XLOC_004803			SRRM3	SRSF12
XLOC_006138			SRRM4	ST6GAL1
XLOC_006252			SSTR2	ST6GAL2
XLOC_007053			ST6GALNAC3	STMN1
XLOC_007249			ST8SIA3	STOX1
XLOC_011950			ST8SIA5	STRBP
XLOC_013282			STAG3	STX11
ZAK			STAR	STX3
ZBTB1			STARD8	STXBP2
ZBTB4			STK33	SULT2B1
ZBTB47			STOX2	SUSD3
ZBTB7A			STXBP6	SYCE3
ZC3H6			SULT4A1	SYK
ZCCHC24			SVOPL	SYNE2
ZDHHC14			SYCE2	SYT1
ZDHHC8			SYN2	SYT13
ZEB1			SYNDIG1	SYT17
ZHX1			SYNGR1	SYT6
ZHX3			SYNGR3	TACC3
ZNF25			SYT3	TC2N
ZNF438			TAC3	TCL1B
ZNF441			TBC1D1	TDGF1
ZNF469			TCEAL2	TEAD3
ZNF503			TCF15	TEK
ZNF518B			TCF7L1	TET1
ZNF575			TCL1A	TEX19
ZNF623			TDRD1	TFAP2A
ZNF703			TDRG1	TFB1M
ZNF862			TEAD4	TFCP2L1
			TERF1	THBS4
			TERT	TIMELESS
			TESC	TJP2
			TEX14	TLE1
			TFDP2	TMC4
			TFPI	TMC7
			THAP9	TMEM108
			TIMP4	TMEM133
			TLE2	TMEM139
			TLE6	TMEM30B
			TMEM106A	TMEM37
			TMEM114	TMEM52
			TMEM121	TMEM63C
			TMEM130	TMEM64
			TMEM132B	TMEM97
			TMEM132E	TMPO
			TMEM145	TNFRSF8
			TMEM151B	TNFSF11
			TMEM200B	TNK1
			TMEM200C	TNNT1
			TMEM47	TOP2A
			TMEM55A	TPD52
			TMEM59L	TPST2
			TMEM74	TPTE
			TMEM91	TPX2
			TMEM92	TRAIP
			TMEM98	TRDMT1
			TMSB15A	TRIM36
			TMSB15B	TRIM45
			TNNC2	TRIM58
			TOX3	TRIM71
			TP53I11	TRIML2
			TPM1	TSIX
			TRDN	TSPAN12
			TRIM24	TTK
			TRIM46	TTN
			TRIM6	TTYH1
			TRIM60	TUBB2A
			TRO	TUBB2B
			TRPM2	TUBB8
			TSL	UBE2C
			TSPAN33	UCP2
			TTC38	UGT8
			TTC39C	UNC13D
			TTC7B	USP28
			TUB	USP54
			TULP1	USP9X
			UBE2L6	VAMP8
			UCMA	VANGL2
			UNC5D	VASH2
			UNC79	VAV3
			UNG	VCY
			USP11	VENTX
			USP44	VRK1
			VAT1L	VSIG10
			VCL	VSNL1
			VCX2	VWCE
			VEPH1	WDHD1
			VGF	WDR62
			VPS37D	WEE1
			VRTN	WIPF3
			VSIG1	WNK2
			VSTM1	WNK3
			VSX2	XCL1
			WASF3	XK
			WBP5	XLOC_000626
			WBSCR17	XLOC_004323
			WDR86	XLOC_005441
			WFDC2	XLOC_008373
			WIF1	XLOC_010338
			WNT3A	XLOC_011548
			WSCD1	XLOC_012686
			WWTR1	XLOC_013837
			XKR6	XLOC_014192
			XLOC_000515	XRCC2
			XLOC_001742	ZAR1
			XLOC_003202	ZBTB46
			XLOC_004018	ZBTB8B
			XLOC_004951	ZDHHC11
			XLOC_005614	ZDHHC22
			XLOC_006009	ZDHHC23
			XLOC_010813	ZFHX2
			XLOC_011183	ZFP42
			XLOC_011184	ZMAT4
			XLOC_011185	ZNF100
			XYLT1	ZNF107
			YPEL1	ZNF114
			ZBTB3	ZNF138
			ZC4H2	ZNF141
			ZFP57	ZNF185
			ZIC2	ZNF204P
			ZIC3	ZNF208
			ZIC5	ZNF29P
			ZNF281	ZNF323
			ZNF331	ZNF429
			ZNF391	ZNF430
			ZNF423	ZNF483
			ZNF462	ZNF486
			ZNF470	ZNF488
			ZNF521	ZNF493
			ZNF534	ZNF519
			ZNF649	ZNF552
			ZNF660	ZNF560
			ZNF677	ZNF587
			ZNF71	ZNF589
			ZNF775	ZNF620
			ZNF788	ZNF626
			ZNF850	ZNF662
			ZNF853	ZNF695
			ZNF878	ZNF711
			ZNRF1	ZNF714
			ZSCAN10	ZNF727
			ZSCAN2	ZNF728
				ZNF730
				ZNF732
				ZNF735
				ZNF737
				ZNF738
				ZNF814
				ZNF85
				ZNF90
				ZNF92
				ZWINT
				ZYG11A
